# Supplementary material for: Characterization of microbiome and metabolite analyses in patients with metabolic associated fatty liver disease and type II diabetes mellitus
Source: BMC Microbiol. 2022 Apr 15;22:105. doi: 10.1186/s12866-022-02526-w (PMC9011963; doi:10.1186/s12866-022-02526-w)
Supplement: Supplementary file 4 — Additional file 4: Additional Table S2. Clinical Parameters in M and MD patients and Ctr healthy participants. [file 12866_2022_2526_MOESM4_ESM.xlsx]

## Sheet: Table S2
Additional Table S2 Clinical Parameters in M and MD patients and Ctr healthy participants
Group	No.	Gender	Age(year)	Height(m)	Weight(kg)	Girth(cm)	Hipline(cm)	Waist hip ratio	BMI	hypertension（1-no,2-yes）	coronary heart disease（1-no,2-yes）	atherosclerosis（1-no,2-yes）	diabetes（1-no,2-yes）	abdominal pain（1-no,2-yes）	abdominal distension（1-no,2-yes）	diarrhea（1-no,2-yes）	constipation（1-no,2-yes）	fatty liver(1=no,2=slight,3=moderate,4=gravity)	Autoimmune liver(1=no,2=PBC,3=PBS，4=AIH，5=overlap)	alcoholic liver（1-no,2-yes）	viral hepatitis（1=no，2=Hepatitis a,3=hepatitis b，4=hepatitis c，5=others）	hepatic sclerosis（1-no,2-yes）	tumor（1-no,2-yes）	Methane hydrogen exhalation(hydrogen)							Methane hydrogen exhalation(methane)							Methane hydrogen exhalation(hydrogen and methane)							TP(g/L)	ALB(g/L)	Liver Function(IU/L)
																								0min	20 min	40 min	60 min	80 min	100 min	120 min	0min	20 min	40 min	60 min	80 min	100 min	120 min	0min	20 min	40 min	60 min	80 min	100 min	120 min			TBIL	ALT	AST
C	C1	M	51	1.7	63	103	113	0.9	21.7993	2	1	1	1	1	2	1	1	1	1	1	1	1	1	12	39	63	46	50	65	38	17	13	13	20	17	17	20	29	52	76	66	67	82	58	69.4	44.4	6.8	9.8	12.8
	C2	F	39	1.52	45	65	86	0.8	19.4771	1	1	1	1	2	1	1	2	1	1	1	1	1	1	11	16	18	21	19	9	22	20	16	20	19	22	17	22	31	32	38	40	41	26	44	76.6	43.9	19.5	7.5	11.9
	C3	F	66	1.5	52	84	94	0.9	23.1	2	1	1	1	2	2	2	2	1	1	1	1	1	1	3	4	3	3	2	4	3	5	4	5	5	6	5	5	8	8	8	8	8	9	8	70.6	40.7	6.1	14.5	18.8
	C4	M	44	1.63	53	80	88	0.9	19.9481	1	1	1	1	1	1	1	1	1	1	1	1	1	1	4	5	15	17	23	42	27	10	10	10	11	11	13	13	14	15	25	28	34	55	40	79.1	51.9	14.8	17.8	27
	C5	F	50	1.5	41	76	86	0.9	18.2222	1	1	1	1	2	1	2	1	1	1	1	1	1	1	0	0	0	0	0	0	0								0	0	0	0	0	0	0	72.3	45.4	9.7	16	19.7
	C6	M	45	1.6	54	80	86	0.93	21.09	1	1	1	1	2	1	1	2	1	1	1	1	1	1	0	0	0	0	0	0	0								0	0	0	0	0	0	0	70.2	47	6.6	9.7	17.9
	C7	F	66	1.57	54	89	99	0.9	21.9	1	1	2	1	2	1	1	1	1	1	1	1	1	1	12	9	11	38	70	64	121	23	12	12	13	15	15	17	35	21	23	51	85	79	138	73.5	49.3	12.1	15.3	15.3
	C8	M	49	1.6	57	74	82	0.9	22.2656	1	1	1	1	1	1	2	1	1	1	1	1	1	1	0	0	0	0	0	0	0								0	0	0	0	0	0	0	66.7	40	12.4	10.7	15.7
	C9	F	52	1.6	58	70	80	0.9	22.6562	1	1	1	1	1	2	1	1	1	1	1	1	1	1	0	0	0	0	0	0	0								0	0	0	0	0	0	0	68.7	39	12	18.2	19.3
	C10	F	66	1.5	50	80	88	0.9	22.2222	2	1	1	1	1	2	1	1	1	1	1	1	1	1	0	0	0	0	0	0	0								0	0	0	0	0	0	0	73	40.2	8	19	16
	C11	M	69	1.64	57	80	84	1	21.1927	1	2	2	1	2	1	1	1	1	1	1	1	1	1	0	23	32	1	0	1	0	10	21	12	17	8	16	9	10	44	44	18	8	17	9	56.1	31.8	9	4.8	9.3
	C12	F	69	1.61	51	73	80	0.9	19.6752	2	2	1	1	2	2	1	1	1	1	1	1	1	1	12	12	11	12	9	8	10	18	18	19	17	17	17	15	30	30	30	29	26	25	25	74.7	47.1	21.4	8.3	15.7
	C14	M	49	1.73	67	75	83	0.9	22.3863	1	1	1	1	2	2	1	1	1	1	1	1	1	1	8	8	15	7	18	27	39	16	15	13	13	14	14	16	24	23	28	20	32	41	55	79.5	51.3	32.6	19.9	22.4
	C15	F	43	1.57	55	76	82	0.9	22.3133	1	1	1	1	2	2	2	1	1	1	1	1	1	1	0	0	0	0	0										0	0	0	0	0	0	0	74.6	42.1	14.7	9.2	17.3
	C16	F	69	1.4	40	86	96	0.9	20.4082	2	1	1	1	2	2	1	1	1	1	1	1	1	1	3	1	5	1	7	5	5	9	9	9	8	10	9	9	12	10	14	9	17	14	14	56.9	29.4	2.5	4.4	11.6
	C17	M	48	1.65	52	80	86	0.9	19.1001	1	1	1	1	2	1	2	1	1	1	1	1	1	1	0	0	0	0	0	0	0								0	0	0	0	0	0	0	63.9	38.3	5.5	24.7	24.8
	C18	F	47	1.65	63	78	88	0.9	23.1405	1	1	1	1	1	1	1	1	1	1	1	1	1	1	0	0	0	0	0	0	0								0	0	0	0	0	0	0	78.1	45.7	7.4	16.5	20
	C19	F	67	1.57	63	98	108	0.9	25.5588	1	1	1	1	1	1	2	1	1	1	1	1	1	1	1	3	1	2	4	17	4	8	10	8	7	9	8	11	9	13	9	9	13	25	15	75.8	41.8	5.5	16.8	17.8
	C20	F	63	1.5	45	70	76	0.9	20	1	1	2	1	2	1	1	1	1	1	1	1	1	1	11	12	17	15	9	2	35	17	18	19	18	18	17	16	28	30	36	33	27	19	51	63	36.9	4.4	8.4	15
M	M1	M	47	1.75	83	100	106	0.9	27.1	1	1	1	1	1	2	1	1	4	1	1	1	1	1	2	3	3	2	2	2	1	15	14	13	14	14	18	12	17	17	16	16	16	20	13	70.5	47.8	9.1	57.5	23.4
	M2	F	56	1.61	73	96	112	0.9	28.16	2	1	1	1	1	1	1	1	3	1	1	1	1	1	5	4	6	10	22	92	7	9	10	11	14	11	13	8	14	14	17	24	33	105	15	89.6	49.5	10.5	20.1	38.3
	M3	M	43	1.75	71	87	97	0.9	23.18	1	1	1	1	1	2	1	1	4	1	1	1	1	1	3	12	7	11	9	6	39	10	10	10	17	13	9	14	13	22	17	28	22	15	53	80.1	52.9	11	69.3	33.3
	M4	M	52	1.75	95	90	98	0.9	31.02	2	1	1	1	1	2	1	1	4	1	1	1	1	1	3	3	3	3	29	5	2	10	8	8	10	15	11	9	13	11	11	13	44	16	11	82	50.2	6.5	26.7	25.4
	M5	F	57	1.57	86	89	96	0.9	34.89	2	1	1	1	1	1	1	1	4	1	1	1	1	1	5	7	7	7	10	10	9	10	10	10	11	11	11	15	15	17	17	18	21	21	24	74.6	46.5	5.7	127.5	63.2
	M6	M	46	1.75	72	95	101	0.9	23.51	1	1	1	2	2	2	1	1	4	1	1	1	1	1	16	20	6	4	22	30	18	13	13	13	14	13	14	18	29	33	19	18	35	44	36	84.5	51.1	17.4	76.6	39.9
	M7	M	42	1.71	81	98	108	0.9	27.7	1	1	1	1	1	1	1	1	4	1	1	1	1	1	10	18	11	7	6	15	23	15	14	12	13	15	29	13	25	32	23	20	21	44	36	79.4	51.5	6.3	20.7	15.3
	M8	M	24	1.79	105	90	98	0.9	32.77	1	1	1	1	1	1	1	1	4	1	1	1	1	1	2	12	6	6	6	4	5	13	15	16	14	14	15	12	15	27	22	20	20	19	17	88.2	58.1	20.9	67.4	30.8
	M9	F	66	1.56	61	83	109	0.8	25.07	1	1	1	1	1	1	2	1	3	1	1	1	1	1	2	4	4	3	4	9	15	14	15	15	13	15	16	15	16	19	19	16	19	25	30	81.6	43.3	8.8	16.6	22.9
	M10	F	44	1.6	70	90	96	0.9	27.34	2	1	2	1	2	2	2	2	4	1	1	1	1	1	3	6	19	18	22	25	22	13	15	14	15	18	15	13	16	21	33	33	40	40	35	82.1	46.8	18.4	17.8	13.4
	M11	M	57	1.73	79	82	90	0.9	26.4	1	2	2	1	2	1	1	2	3	1	1	1	1	1	18	33	16	28	58	64	17	15	17	16	18	21	20	19	33	50	32	46	79	84	36	66.2	40.7	7.4	16.8	19.1
	M12	M	68	1.8	90	88	96	0.9	27.78	2	2	2	1	2	1	1	1	3	1	1	1	1	1	4	10	4	5	4	4	2	17	20	18	21	16	18	17	21	30	22	26	20	22	19	73.9	48.1	11.4	25.2	24.1
	M13	F	49	1.6	56	78	84	0.9	21.88	2	1	1	1	2	1	1	1	4	1	1	1	1	1	2	3	2	2	2	2	2	14	10	15	13	14	15	14	16	13	17	15	16	17	16	79.9	47.7	9.8	39	32.7
	M14	M	23	1.7	78	84	92	0.9	26.99	1	1	1	1	1	1	1	1	4	1	1	1	1	1	6	5	4	7	10	7	17	11	12	9	11	12	10	12	17	17	13	18	22	17	29	88.3	52.4	12.7	62.1	37.1
	M15	M	25	1.74	76	84	92	0.9	25.1	1	1	1	1	1	1	1	1	4	1	1	1	1	1	10	15	9	11	20	23	46	10	9	8	8	9	8	8	20	24	17	19	29	31	54	85.8	52.5	10.4	21.7	22.8
	M16	M	72	1.65	65	88	94	0.9	23.88	2	1	1	1	2	2	1	1	4	1	1	1	1	1	10	22	25	24	19	13	15	14	15	18	24	15	15	22	24	37	43	48	34	28	37	62.6	40.1	13	39.2	16.8
	M17	M	53	1.65	65	97	107	0.9	23.88	1	1	1	1	1	1	2	1	4	1	1	1	1	1	4	4	5	5	15	29	37	11	12	12	12	12	14	13	15	16	17	17	27	43	50	67.3	44.3	29.6	39.2	32.1
	M18	F	56	1.6	63	82	90	0.9	24.61	2	1	1	1	1	1	1	1	4	1	1	1	1	1	14	24	20	19	11	8	17	11	11	12	12	11	10	12	25	35	32	31	22	18	29	78	47.7	8.9	40.9	26.7
	M19	M	52	168	71	88	96	0.9	25.19	1	1	1	1	2	1	1	1	4	1	1	1	1	1	17	19	14	9	9	24	35	13	15	18	15	15	16	17	30	34	32	24	24	40	52	70.4	45.1	19.2	23.6	16.3
	M20	M	51	1.71	74	110	120	0.9	25.31	2	1	1	1	1	2	1	1	4	1	1	1	1	1	4	5	4	2	3	5	8	10	8	9	8	12	9	11	14	13	13	10	15	14	19	73.6	44.1	8.2	18.6	19.8
M&D	M&D1	M	60	1.66	66	88	97	0.9	24	1	2	2	1	1	1	2	1	4	1	1	1	1	1	5	3	10	6	8	22	22	15	11	21	17	17	19	19	20	14	31	23	25	41	41	71.6	43.2	11.8	13.3	15
	M&D2	F	68	1.62	65	81	85	0.95	24.7	2	1	2	2	1	1	1	1	4	1	1	1	1	1	7	13	8	15	9	17	21	16	14	13	15	15	15	15	23	27	21	30	24	32	36	75.2	48.4	9.2	12.8	16.3
	M&D3	F	72	1.58	66	94	104	0.9	26.4	2	1	1	2	2	1	1	1	4	1	1	1	1	1	8	26	14	15	10	12	20	14	12	9	12	9	9	12	22	38	23	27	19	21	32	70.8	42.9	10.3	13.3	23.1
	M&D4	M	53	1.76	70	89	94	0.9	22.6	1	1	1	1	2	2	2	1	4	1	1	1	1	1	13	13	35	41	26	91	60	10	13	14	14	12	19	14	23	26	49	55	38	110	74	68.3	40.7	22.2	21.5	17.8
	M&D5	M	44	1.7	83	88	94	0.9	28.7	1	1	2	2	2	2	2	2	4	1	1	1	1	1	2	4	2	4	3	3	3	16	15	14	15	12	12	13	18	19	16	19	15	15	16	73.9	46.4	11.6	12.9	12.3
	M&D6	M	62	1.72	82	84	92	0.9	27.7	1	1	1	2	1	2	2	2	4	1	1	1	1	1	2	6	8	4	2	3	15	14	14	14	11	11	10	11	16	20	22	15	13	13	26	64.2	39.3	14.6	26.5	21.8
	M&D7	F	71	1.51	64	97	107	0.9	28.1	2	2	2	2	1	1	1	1	4	1	1	1	1	1	79	159	91	99	73	176	109	15	16	15	14	15	16	15	94	175	106	113	88	192	124	89.4	49.5	12.2	33	27.9
	M&D8	F	26	1.58	50	76	84	0.9	20	1	1	1	2	1	2	1	1	4	1	1	1	1	1	5	10	13	20	28	19	38	11	13	12	12	11	11	11	16	23	25	32	39	30	49	90.6	51.4	15.1	47.5	39.5
	M&D9	M	52	1.67	61	87	95	0.9	21.9	1	2	2	2	2	1	1	1	2	1	1	1	1	1	0														0	0	0	0	0	0	0	73.2	45.9	7.7	27.5	14.9
	M&D10	M	58	1.9	95	111	113	1	26.3	2	1	2	2	1	1	1	1	2	1	1	1	1	1	0														0	0	0	0	0	0	0	71.3	49.6	12.8	32.3	21.1
	M&D11	M	50	1.67	88	90	100	0.9	31.6	2	1	1	1	1	1	1	1	4	1	1	1	1	1	0														0	0	0	0	0	0	0	63.3	36.8	8.8	33.7	52.6
	M&D12	M	71	1.58	73	106	109	1	29.2	2	1	2	2	1	1	1	1	2	1	1	1	1	1	0														0	0	0	0	0	0	0	74.7	43.3	9.2	23.1	19.6
	M&D13	F	33	1.55	62	96	106	0.9	25.8	1	1	1	2	1	1	1	1	2	1	1	1	1	1	34	40	25	30	14	8	9	15	13	11	11	13	12	10	49	53	36	41	27	20	19	73.1	45	8.6	25.1	21.3
	M&D14	F	56	1.65	88	112	111	1	32.3	1	1	2	2	1	1	1	1	2	1	1	1	1	1	0														0	0	0	0	0	0	0	72.1	39.8	6.9	23.6	21.3
	M&D15	M	51	1.76	80	95	99	1	25.8	1	1	1	2	1	1	1	1	2	1	1	1	1	1	0														0	0	0	0	0	0	0	72.6	43.4	4.4	13.7	10
	M&D16	M	68	1.5	59	78	84	0.9	26.2	2	2	2	2	2	2	1	2	4	1	1	1	1	1	53	65	71	77	69	45	96	17	14	15	12	12	14	15	70	79	86	89	81	59	111	77.3	50	10.2	29.6	24.9
	M&D17	M	43	1.71	82	84	90	0.9	28	1	1	1	2	2	1	1	1	4	1	1	1	1	1	1	3	6	23	10	12	19	21	23	26	19	19	14	14	22	26	32	42	29	26	33	83.7	49	25.6	60.2	35.8
	M&D18	M	76	1.69	73	95	105	0.9	25.6	2	1	2	2	1	1	1	1	2	1	1	1	1	1	0														0	0	0	0	0	0	0	58.4	34.7	8	66.1	57
	M&D19	M	63	1.68	65	92	100	0.9	23	1	1	1	2	1	1	1	1	1	1	1	1	1	1	9	10	9	7	13	24	33	3	4	3	3	4	3	4	12	14	12	10	17	27	37	65.1	38.8	14.3	16	18.2
	M&D20	F	42	1.59	55	77	89	0.87	21.76	1	1	1	2	1	1	1	1	2	1	1	1	1	1																						70.3	44.3	11.5	36.6	28
[truncated: 16 more columns]
